# Supplementary material for: The T2T-CHM13 reference assembly uncovers essential WASH1 and GPRIN2 paralogues
Source: Bioinform Adv. 2024 Feb 28;4(1):vbae029. doi: 10.1093/bioadv/vbae029 (PMC10924726; doi:10.1093/bioadv/vbae029)
Supplement: vbae029_Supplementary_Data [file vbae029_supplementary_data.zip]

Archive with 3 entries (3 files):
- SupplementaryS2.pdf
- SupplementaryTable1.xlsx
- SupplementaryS1.pdf
