# Supplementary material for: The T2T-CHM13 reference assembly uncovers essential WASH1 and GPRIN2 paralogues
Source: Bioinform Adv. 2024 Feb 28;4(1):vbae029. doi: 10.1093/bioadv/vbae029 (PMC10924726; doi:10.1093/bioadv/vbae029)
Supplement: vbae029_Supplementary_Data [file vbae029_supplementary_data.zip › SupplementaryTable1.xlsx]

## Sheet: Sheet1
Gene symbol (RefSeq)	Pseudonym in this paper	Other symbols	Ensembl gene	RefSeq identifier	Coordinates GRCh38	Coordinates T2T-CHM13	Protein representative (UniProtKB/RefSeq)	UniProtKB evidence	UniProtKB Reviewed	New in T2T	Comment about the concluded status
WASHC1		WASH1, FAM39E	ENSG00000181404	100287171	Chromosome 9: 14475-73865 reverse strand	-	A8K0Z3	Protein	Reviewed	No	Likely pseudogene. No clear damaging mutation, but many radical amino acid changes, no unique peptide evidence and duplicated from the WASH8P pseudogene
WASH2P		FAM39B	ENSG00000146556	375260	Chromosome 2: 113588550-113599034 forward strand	-	Q6VEQ5	Trancsript	Reviewed	No	Pseudogene. Early stop codon truncates this pseudogene. There is also another prematurte stop codon and a frame-shifting demutationletion downstream
WASH3P		FAM39DP	ENSG00000185596	374666	Chromosome 15: 101966075-101976266 forward strand	-	C4AMC7	Protein	Reviewed	No	Pseudogene. Has frameshifting deletion. Has same premature stop as WASH8P. No peptide support (UniProtKB sequence is incorrect
WASH4P		FAM39CP	ENSG00000234769	374677	Chromosome 16: 14381-18068 reverse strand	-	A8MWX3	Uncertain	Reviewed	No	Pseudogene. Has lost the first coding exon, replaced by an L2-transposon-derived exon. No peptide support.
WASH5P		-	ENSG00000282458	375690	Chromosome 19: 60951-71626 reverse strand	-	-	-	-	No	Pseudogene. Truncated at 3' end by GRCh38 assembly. However, not really extended in CHM13-T2T either. DDX11L gene is present though, so not clear that WASH5P is really truncated.
WASH6P		CXYORF1, FAM39A	ENSG00000182484	653440	Chromosome X: 156020826-156025710 forward strand	-	Q9NQA3	Protein	Reviewed	No	Pseudogene. Has lost the first coding exon, replaced by an L2-transposon-derived exon. Has peptide support, but can be explained as known SNPs and no support for novel N-terminal, so most likely ARE SNPs of WASH1-20p13.
WASH7P		FAM39F	ENSG00000227232	653635	Chromosome 1: 14404-29570 reverse strand	-	-	-	-	No	Pseudogene. Has same stop codon as WASH8P. Same frame shifting deletion as WASH3P
WASH8P		-	ENSG00000226210	100288778	Chromosome 12: 14522-32015 reverse strand	-	-	-	-	No	Pseudogene. Has same premature stop codon even though thje chr12 WASH1 gene may have been the ancestral version.
WASH9P		-	ENSG00000279457	100996442	Chromosome 1: 185217-195411 reverse strand	-	-	-	-	No	Pseudogene. Has same stop codon as WASH8P. Same frame shifting mutation as WASH2P, and a fuether frameshifting mutation.
LOC124908094	WASH1-20p13	-	ENSG05220061386	124908094	-	Chromosome 20: 75234-92618 reverse strand	XP_047302880.1	-	-	T2T-CHM13 only	Coding gene. Unique peptide evidence that covers the whole protein sequence. Most similar WASH1 protein to the ancestral sequence
LOC124908102	WASH1-20q33.13	-	ENSG05220061381	124908102	-	Chromosome 20: 66187562-66202749 forward strand	XP_047302896.1	-	-	T2T-CHM13 only	Likely pseudogene. No clear damaging mutation, but many radical amino acid changes, no unique peptide evidence and duplicated from the WASH8P pseudogene
LOC124906207	WASH1-3q	-	ENSG05220017866	124906207	-	Chromosome 3: 201078731-201097281 forward strand	-	-	-	T2T-CHM13 only	Pseudogene. Has same stop codon as WASH8P.
LOC124906931	WASH1-11p	-	ENSG05220062014	124906931	-	Chromosome 11: 5962-21182 reverse strand	-	-	-	T2T-CHM13 only	Pseudogene. Has same stop codon as WASH8P.
GPRIN2		KIAA0514	ENSG00000204175	9721	Chromosome 10: 46541736-46556658 reverse strand	-	ENSP00000363433.4	Protein	Reviewed	No	Likely coding gene. No damagiong mutations, b ut no unique peptide support either.
LOC124900631	GPRIN2L	-	ENSG05220060068	124900631	-	Chromosome 10: 48677231-48684130 forward strand	XP_047301623.1	-	-	T2T-CHM13 only	Coding gene. Supported by uniquely mapping peptides and cDNA.
Supplementary table 1. Extension of table 1 with further details for each gene including coordinates from either GRCH38 or T2T-chm13
